# Supplementary material for: Haploinsufficiency of the c-myc transcriptional repressor FIR, as a dominant negative-alternative splicing model, promoted p53-dependent T-cell acute lymphoblastic leukemia progression by activating Notch1
Source: Oncotarget. 2014 Dec 31;6(7):5102–17. doi: 10.18632/oncotarget.3244 (PMC4467136; doi:10.18632/oncotarget.3244)
Supplement: Supplementary file 2 [file oncotarget-06-5102-s002.xlsx]

## Sheet: Sheet1
	Table S1. The list of endorsed leukemia/makignant lymphoma patinets and healthy volunteers in this stydy.
	age years	gender	diagnosis	samples	WBC (/μl)	Blast (%)
1	62	M	AML,M4	peripheral blood	4600	10.5
2	66	F	MDS,5q-	peripheral blood	5700	2
3	42	M	AML,M5a	peripheral blood	129000	26
4	61	M	MDS→Luekemic change	peripheral blood	28400	35.5
5	53	M	AML	peripheral blood	1200	5
6	70	M	AML,M2	peripheral blood	3700	34
7	67	F	MDS,5q-	peripheral blood	2100	1.5
8	61	F	MDS,RAEB-2	peripheral blood	2300	8.5
9	28	M	CD7+stem cell leukemia	peripheral blood	59000	9
10	24	M	secondary MDS→AML	peripheral blood	27000	16
11	60	M	MM	bone marrow	130000	0.4
12	82	F	MDS susp.	bone marrow	12800	20.3
13	50	M	MDS RAEB-2	bone marrow	4900	28.7
14	66	F	MDS	peripheral blood	17000	3.5
15	57	M	MDS RAEB-2	bone marrow	163500	1.9
16	61	F	AML M4?	peripheral blood	7100	25.5
17	67	F	CML	peripheral blood	410400	3
18	68	M	CLL	peripheral blood	21000	83
19	19	M	T-ALL	bone marrow	1220000	97.8
20	45	F	ALL	peripheral blood	43800	54
	MDS: myelodysplastic syndrome
	AML: acute myeloblastic leukemia
	MM: multiple myeloma
	RAEB: Refractory anemia with excess of blasts
	CML: chronic myeloblastic leukemia
	CLL: chronic lymphoblastic leukemia
	T-ALL: T-cell type acute lymphocytic/lymphoblastic leukemia
	ALL: Acute lymphocytic/lymphoblastic leukemia
