# Supplementary material for: Haploinsufficiency of the c-myc transcriptional repressor FIR, as a dominant negative-alternative splicing model, promoted p53-dependent T-cell acute lymphoblastic leukemia progression by activating Notch1
Source: Oncotarget. 2014 Dec 31;6(7):5102–17. doi: 10.18632/oncotarget.3244 (PMC4467136; doi:10.18632/oncotarget.3244)
Supplement: Supplementary file 3 [file oncotarget-06-5102-s003.xlsx]

## Sheet: Sheet1
	Table S2: Preparation of chimeric mice.
	clone no	number of injected cells	number of born mice	chimeric mice	50%<	<50%
	26	60	18	1	0	1
	105	20	9	3	3	0
	145	80	7	4	4	0
