# Supplementary material for: Haploinsufficiency of the c-myc transcriptional repressor FIR, as a dominant negative-alternative splicing model, promoted p53-dependent T-cell acute lymphoblastic leukemia progression by activating Notch1
Source: Oncotarget. 2014 Dec 31;6(7):5102–17. doi: 10.18632/oncotarget.3244 (PMC4467136; doi:10.18632/oncotarget.3244)
Supplement: Supplementary file 4 [file oncotarget-06-5102-s004.xlsx]

## Sheet: Sheet1
Table S3A: RNA-sequence analysis of sorted thymic lymphoma cells between FIR+/-TP53-/- and FIR+/+TP53-/- mouse
FIR+/-TP53-/- (H635) vs FIR+/+TP53-/- (N166) mouse (Figure 4E&F).
Activated in DP Thymic lymphoma	Count	%	PValue	Genes	List Total	Pop Hits	Pop Total	Fold Enrichment	Bonferroni	Benjamini	FDR
mmu04330:Notch signaling pathway	5	5.10204	0.000135012	NOTCH3, HES1, NOTCH1, DTX1, PTCRA	32	50	5738	17.9312	0.00847027	0.00847027	0.136623
mmu04530:Tight junction	6	6.12245	0.000695095	PARD3, PRKCH, AMOTL1, CTNNA1, CSDA, MLLT4	32	135	5738	7.96944	0.0428606	0.021665	0.701593
mmu01040:Biosynthesis of unsaturated fatty acids	3	3.06122	0.00911629	PECR, ACOT1, ACOT5	32	27	5738	19.9236	0.438397	0.174957	8.85612
mmu04520:Adherens junction	3	3.06122	0.0628907	PARD3, CTNNA1, MLLT4	32	76	5738	7.07812	0.983297	0.640502	48.1963
FIR+/-TP53-/- (A605) vs FIR+/+TP53-/- (D619) mouse (Figure 4E&F).
Activated in CD4low+CD8+ Thymic lymphoma	Count	%	PValue	Genes	List Total	Pop Hits	Pop Total	Fold Enrichment	Bonferroni	Benjamini	FDR
mmu04510:Focal adhesion	7	7.44681	0.000669424	IGF1R, LAMB2, JUN, PDGFRB, PIK3R5, LAMC1, VCL	33	198	5738	6.14723	0.0534307	0.0534307	0.712842
mmu05214:Glioma	4	4.25532	0.00521249	IGF1R, CDKN1A, PDGFRB, PIK3R5	33	64	5738	10.8674	0.348542	0.19287	5.43015
mmu05218:Melanoma	4	4.25532	0.00696434	IGF1R, CDKN1A, PDGFRB, PIK3R5	33	71	5738	9.79599	0.43621	0.173888	7.19424
mmu05200:Pathways in cancer	7	7.44681	0.00792841	IGF1R, CDKN1A, LAMB2, JUN, PDGFRB, PIK3R5, LAMC1	33	323	5738	3.76827	0.479373	0.150562	8.15227
mmu05210:Colorectal cancer	4	4.25532	0.0117857	IGF1R, JUN, PDGFRB, PIK3R5	33	86	5738	8.08739	0.621738	0.176699	11.8964
mmu05215:Prostate cancer	4	4.25532	0.0133274	IGF1R, CDKN1A, PDGFRB, PIK3R5	33	90	5738	7.72795	0.667194	0.167537	13.3537
mmu05020:Prion diseases	3	3.19149	0.0159873	HSPA1A, HSPA1B, LAMC1, PRNP	33	35	5738	14.9039	0.733279	0.172042	15.8168
mmu04512:ECM-receptor interaction	3	3.19149	0.0775601	LAMB2, LAMC1, SDC4	33	83	5738	6.28478	0.998667	0.562865	57.7888
mmu05222:Small cell lung cancer	3	3.19149	0.080815	LAMB2, PIK3R5, LAMC1	33	85	5738	6.1369	0.999002	0.535955	59.3531
mmu04012:ErbB signaling pathway	3	3.19149	0.0841127	CDKN1A, JUN, PIK3R5	33	87	5738	5.99582	0.999257	0.513475	60.8842
