# Supplementary material for: Haploinsufficiency of the c-myc transcriptional repressor FIR, as a dominant negative-alternative splicing model, promoted p53-dependent T-cell acute lymphoblastic leukemia progression by activating Notch1
Source: Oncotarget. 2014 Dec 31;6(7):5102–17. doi: 10.18632/oncotarget.3244 (PMC4467136; doi:10.18632/oncotarget.3244)
Supplement: Supplementary file 5 [file oncotarget-06-5102-s005.xlsx]

## Sheet: Sheet1
Table S3B. Increased top 100 genes in sorted CD4+CD8+ thymic lymphoma cells in FIR+/-TP53-/- (H635) or FIR+/+TP53-/- (N166) mouse by RNA-sequence analysis.
tracking_id	Thymic lymphoma CD4+CD8+ FIR(+/+), TP53(-/-)	Thymic lymphoma CD4+CD8+ FIR(+/-), TP53(-/-)	DP_M
Csda	0.141282	7.26445	7.12317
Aldh1b1	0.488756	7.02334	6.53459
Dtx1	0.634862	6.64439	6.00953
Ppic	0	5.49749	5.49749
Vamp8	0.329375	5.44154	5.11217
Ctnna1	0.411063	5.41264	5.00157
Ptcra	1.80337	6.77759	4.97422
Wdr25	0.630174	5.59156	4.96138
Mpzl2	0.0697937	4.97976	4.90996
H2-T3	1.01097	5.84499	4.83402
Fam92a	0.122607	4.83399	4.71138
Pkdcc	0.0315608	4.67187	4.64031
Igfbpl1	0	4.39676	4.39676
Rec8	0.0755588	4.36189	4.28633
Arhgef10l	0.0339642	4.28123	4.24727
Vgll1	0	4.1868	4.1868
Gpx7	0.479375	4.62852	4.14915
Lrig1	0.827899	4.86737	4.03947
Tnfaip2	0.0828913	4.11372	4.03083
Fam183b	0.585704	4.5792	3.99349
Plac8	3.79105	7.74227	3.95122
Peg10	0.022052	3.94721	3.92516
Prkch	1.74278	5.63363	3.89085
Notch3	1.35037	5.18252	3.83215
Emp1	0.260282	4.07686	3.81658
Spsb4	0	3.76299	3.76299
Ace	0	3.66112	3.66112
Hes1	1.1616	4.81235	3.65076
Scara3	0.0222566	3.6647	3.64244
Bex1	0.104552	3.74073	3.63618
Ryk	0.389125	4.0129	3.62377
Fam43a	0.272624	3.89233	3.61971
Cd276	0.115659	3.7257	3.61004
Gfra1	2.90862	6.51796	3.60934
Echdc2	0.899679	4.50662	3.60694
Fscn1	0.425976	4.00916	3.58318
Plod2	0.548331	4.12654	3.5782
Myzap	1.35381	4.92484	3.57102
Il15ra	0.110777	3.64262	3.53184
Gmpr	0.151316	3.68246	3.53115
Wls	0.084202	3.60705	3.52284
Wbp5	1.33812	4.86078	3.52266
Mndal	0.229942	3.69637	3.46643
Gpc3	0.0343711	3.48922	3.45485
Gstm5	0.0981201	3.52409	3.42597
Slc45a3	0.498352	3.91596	3.41761
Myl4	0.197311	3.60726	3.40995
Ptgfrn	0.919564	4.32395	3.40438
Rab44	0.689156	4.05467	3.36552
Ak4	0.315047	3.67986	3.36482
Slc43a3	0.997495	4.35755	3.36006
S100a10	1.22565	4.585	3.35935
Gkap1	0.81345	4.15834	3.34489
Hmgn3	0	3.29608	3.29608
Hdgfrp3	1.03501	4.31636	3.28135
Cyb561	0.336935	3.6181	3.28116
Mllt4	0.239077	3.51928	3.2802
Greb1	0.037061	3.3133	3.27623
Pgpep1l	0.26155	3.49133	3.22978
Tead1	0	3.22416	3.22416
Scrn1	0.0449333	3.26665	3.22172
Hmgcs2	0.254911	3.46702	3.21211
Laptm4b	0.16037	3.35567	3.1953
Tspan31	1.58824	4.75341	3.16517
Hspa12a	0.08815	3.24299	3.15484
Zfp532	0	3.10706	3.10706
Marveld1	0.429139	3.50076	3.07162
Myof	0.0309277	3.09659	3.06566
Pard3	0	3.06406	3.06406
Zdhhc2	0.176526	3.23722	3.0607
Sgce	0.222505	3.28196	3.05945
Kif13a	0	3.05742	3.05742
Pecr	0.1394	3.1931	3.0537
Tmem98	0.810092	3.84387	3.03378
Pak1	0.210098	3.23669	3.02659
Adamts20	0.0120873	2.99657	2.98448
Notch1	4.32333	7.30648	2.98315
Vopp1	0.199675	3.17894	2.97926
Fabp5	5.25995	8.23184	2.97189
Rgl1	0.148084	3.11242	2.96434
Amotl1	0.373943	3.33041	2.95647
Gabarapl1	0.561441	3.51579	2.95435
Acot5	0.0288486	2.97476	2.94591
Scn4b	1.19749	4.12904	2.93155
Fam163b	1.06277	3.98082	2.91805
Tmem132a	0.850103	3.75262	2.90252
G0s2	0.208806	3.11131	2.9025
Pcbp3	0.792596	3.69081	2.89821
Cyfip1	0.360336	3.23291	2.87257
As3mt	0.0456767	2.91398	2.8683
Ccdc18	1.50792	4.35587	2.84795
Scamp1	0.0210618	2.86167	2.84061
Acot1	0.3868	3.22678	2.83998
Glrx	0.572809	3.40866	2.83585
Ngfrap1	3.07517	5.87869	2.80352
Gpr125	1.33041	4.13072	2.8003
Vash1	0.0119466	2.8007	2.78875
Nfix	0.0280251	2.81457	2.78655
Lgals7	0	2.78616	2.78616
Psrc1	0.855731	3.63812	2.78239
