# Supplementary material for: Haploinsufficiency of the c-myc transcriptional repressor FIR, as a dominant negative-alternative splicing model, promoted p53-dependent T-cell acute lymphoblastic leukemia progression by activating Notch1
Source: Oncotarget. 2014 Dec 31;6(7):5102–17. doi: 10.18632/oncotarget.3244 (PMC4467136; doi:10.18632/oncotarget.3244)
Supplement: Supplementary file 6 [file oncotarget-06-5102-s006.xlsx]

## Sheet: Sheet1
Table S3C. Increased top 100 genes in sorted CD4low+CD8+ thymic lymphoma cells in FIR+/-TP53-/- (A605) or FIR+/+TP53-/- (D619) by RNA-sequence analysis.
tracking_id	Thymic lymphoma CD4low+ CD8+ FIR(+/+), TP53(-/-)	Thymic lymphoma CD4low+ CD8+ FIR(+/-), TP53(-/-)	CD_M
Tesc	0.086355	6.8489	6.76254
Ly6k	0.782383	7.21847	6.43609
Lgals1	1.78408	7.28111	5.49704
Sdc4	0.057093	4.73769	4.68059
Hspa1a	0.185874	4.7446	4.55873
Hspa1b	0.207076	4.69255	4.48547
Inhbb	0	4.17772	4.17772
Fbln2	0.0469257	4.17415	4.12722
Scmh1	0.34621	4.44272	4.09651
Ak4	0.750014	4.72402	3.97401
Fads2	0.143717	4.10512	3.96141
Fbxw8	1.01481	4.97392	3.95912
Pdlim4	2.41035	6.34856	3.93821
Ndrg2	1.6528	5.55005	3.89725
Arhgef40	1.36369	5.20917	3.84549
Laptm4b	0.0382881	3.72333	3.68504
Sall2	2.53584	6.07047	3.53463
Alpl	1.99769	5.52117	3.52348
Ndrg1	1.27741	4.74548	3.46808
Smoc1	1.74302	5.10964	3.36662
Vim	1.024	4.36764	3.34364
Ybx2	0.850786	4.15759	3.30681
Lypd1	1.04551	4.32179	3.27629
Ptgdr	0	3.09739	3.09739
Cux2	0.522041	3.52416	3.00212
Cited4	0.428211	3.37961	2.95139
Tubb3	0.213957	3.15561	2.94165
Myh10	1.73695	4.63598	2.89903
Mettl17	3.7969	6.67552	2.87862
Rdm1	1.2479	4.09691	2.84901
Ero1l	3.99648	6.82083	2.82435
Raver2	0.742908	3.56496	2.82206
Uchl1	0.254732	3.07312	2.81839
Sytl1	2.17594	4.98321	2.80727
Hmgcs2	1.38199	4.18012	2.79812
Wls	0.896612	3.68582	2.7892
Cdkn3	2.17627	4.94513	2.76885
Hemgn	0.64353	3.40813	2.7646
Cntln	0	2.73822	2.73822
Prnp	0.0648099	2.77525	2.71044
Tox4	4.53584	7.23036	2.69452
Dkkl1	0.333995	3.01657	2.68258
Tmem176b	0.706904	3.36852	2.66161
Faah	0.395254	3.02218	2.62693
Igf1r	1.80197	4.41992	2.61795
Pdcd1	2.38429	4.98743	2.60314
Lamb2	0.444959	3.04127	2.59631
Jun	0.297457	2.88829	2.59083
Psmc6	6.23019	8.81775	2.58757
Sox13	2.24799	4.82657	2.57859
Atg14	1.90639	4.4695	2.5631
Rap1gap2	0.824123	3.36248	2.53836
Lonrf3	0.0272449	2.56297	2.53572
Maf	0	2.52782	2.52782
Slc6a13	1.71942	4.23948	2.52006
Mettl3	4.38368	6.90087	2.51718
Rora	0.211752	2.72635	2.51459
Vcl	0.831346	3.33911	2.50776
Plekhg3	0.14461	2.65175	2.50713
Elfn2	1.8366	4.3346	2.49801
Podnl1	0.978823	3.46146	2.48264
Zfp503	0.0324073	2.49771	2.4653
Fnbp1l	0.198031	2.65815	2.46011
Xlr3a	0.345175	2.78665	2.44148
Rab2b	2.91956	5.33448	2.41491
Txndc16	2.85596	5.25836	2.4024
Bcam	0.0584388	2.44104	2.3826
Supt16h	6.4865	8.85363	2.36713
Lrrc50	0.558033	2.90733	2.34929
Pik3r5	4.10471	6.42193	2.31722
Cdkn1a	0.180716	2.49045	2.30974
S100a6	0.436717	2.73858	2.30186
Rbfox3	0.370068	2.64598	2.27591
St3gal1	2.11967	4.38061	2.26094
Dlgap5	4.55785	6.81387	2.25602
Ckb	3.28096	5.52936	2.24839
Xbp1	3.34856	5.58865	2.24009
Ifitm2	0.147424	2.37685	2.22942
Rab20	0.691607	2.91607	2.22447
Sema6b	0.191331	2.41408	2.22275
Cacng4	1.65968	3.87928	2.2196
Dhrs3	2.0075	4.20553	2.19802
Chd8	5.03694	7.23306	2.19612
P4ha2	0.840254	3.03043	2.19018
Ptrh1	2.47972	4.66931	2.18959
Grn	0.715125	2.89675	2.18162
Lamc1	0.623136	2.79757	2.17443
Kctd12	0.81121	2.98389	2.17268
Stc1	0.174624	2.34632	2.1717
Cox4i2	0	2.16739	2.16739
Cgrrf1	0.542195	2.67496	2.13276
Cd200	0.999023	3.12844	2.12941
Ddhd1	2.71536	4.81265	2.09729
Pdgfrb	2.74632	4.83778	2.09146
Hunk	0.19176	2.2766	2.08484
Dab2ip	0.097971	2.17747	2.0795
Plxdc2	0.1055	2.17415	2.06865
Cyp39a1	1.3507	3.41588	2.06519
Abhd5	0.549932	2.6018	2.05187
Selplg	4.39799	6.44958	2.05159
