# Supplementary material for: Haploinsufficiency of the c-myc transcriptional repressor FIR, as a dominant negative-alternative splicing model, promoted p53-dependent T-cell acute lymphoblastic leukemia progression by activating Notch1
Source: Oncotarget. 2014 Dec 31;6(7):5102–17. doi: 10.18632/oncotarget.3244 (PMC4467136; doi:10.18632/oncotarget.3244)
Supplement: Supplementary file 7 [file oncotarget-06-5102-s007.xlsx]

## Sheet: Sheet2
	Table S4. FIR, c-myc and Notch1 mRNA of mice thymic lyphoma and circulation T-ALL cells obtained by cell sorting analysis.
	A. Thymic lymphoma cells.
	Mouse №	Phenotype	Organ	Tumor surface marker	FIR/HPRT	c-myc/HPRT	Notch1/HPRT
	N166	FIR+/+ p53-/-	Thymus	DP	0.111072	0.0441968	50.3691
	O490	FIR+/+ p53-/-	Thymus	DP	0.0638988	0.0474684	371.033
	C16	FIR+/+ p53-/-	Thymus	DP	0.0353244	0.0293512	92.5056
	E132	FIR+/+ p53-/-	Thymus	DP	0.0491348	0.0243454	102.459
				mean	0.0648575	0.0363405	154.092
	H635	FIR+/- p53-/-	Thymus	DP	0.0424442	0.0453147	270.592
	D619	FIR+/+ p53-/-	Thymus	CD4low+ CD8+	0.0713039	0.063302	121.475
	K461	FIR+/- p53-/-	Thymus	CD4low+ CD8+	0.0472367	0.058233	73.3086
	E24	FIR+/- p53-/-	Thymus	CD4low+ CD8+	0.054938	0.100421	315.405
	A605	FIR+/- p53-/-	Thymus	CD4low+ CD8+	0.0325282	0.132805	578.359
				mean	0.044901	0.0971527	322.358
	B. Circulating T-ALL cells.
	Mouse №	Phenotype	Organ	Surface marker	FIR/HPRT	c-myc/HPRT	Notch1/HPRT
	M80	Wild type	PB	CD45.2	0.0601745	0.0131771	61.3512
	J61	Wild type	PB	CD45.2	0.0561413	0.0438904	57.0374
	H141	Wild type	PB	CD45.2	0.0579849	0.0175013	87.0529
	K154	Wild type	PB	CD45.2	0.0549291	0.0571383	189.716
				mean	0.0573074	0.0329268	98.7895
	A106	FIR+/- p53+/+	PB	CD45.2	0.0415075	0.0445628	75.1759
	J149	FIR+/- p53+/+	PB	CD45.2	0.0190172	0.0141828	122.586
	N168	FIR+/- p53+/+	PB	CD45.2	0.0158757	0.0511864	187.571
				mean	0.0254668	0.036644	128.444
	B112	FIR+/+ p53-/-	PB	CD45.2	0.0887782	0.0560895	80.7208
	D128	FIR+/- p53-/-	PB	CD45.2	0.031213	0.0752177	48.4916
