# Supplementary material for: Haploinsufficiency of the c-myc transcriptional repressor FIR, as a dominant negative-alternative splicing model, promoted p53-dependent T-cell acute lymphoblastic leukemia progression by activating Notch1
Source: Oncotarget. 2014 Dec 31;6(7):5102–17. doi: 10.18632/oncotarget.3244 (PMC4467136; doi:10.18632/oncotarget.3244)
Supplement: Supplementary file 8 [file oncotarget-06-5102-s008.xlsx]

## Sheet: Primer
		Table S5. Primers, probes and PCR conditions for mouse samples used in this study.
A.	Targets (genome)		PCR Primers		PCR product size(bp)			Sequences								PCR conditions
	ES genome		F4 (Forward)		5023			5'-CTGCTTTCAGCACTATTCCTGTC								94℃;2min, (94℃; 20sec, 60℃; 6min)x35cycles, 72℃; 10min
			MCD-Reverse					5'-CTTCCTCGTGCTTTACGGTATC								TaKaRa LA Taq
	Loxp sequence		loxp_F1-Forward		152(wild)/192(mutant)			5'-AGTAGTGTTCAGGTGTCAAGCTCTC								94℃;2min, (98℃; 10sec, 60℃; 5sec, 72℃; 30sec)x35cycles, 72℃; 30sec
			loxp_R1-Reverse					5'-ACATACCTACTAGAGGGTGGGTGTT								TaKaRa Prime Star HS
	LoxP sequence		loxP checker F		160(wild)/190(mutant)			5'-CAATTCTAGTAGTGTTCAGGTGTCAA								94℃;5min, (94℃; 30sec, 55℃; 30sec,72℃; 30sec)x30cycles, 72℃; 5min
			loxP checker R					5'-TACTAGAGGGTGGGTGTTACTCCTC								TaKaRa LA Taq® with GC Buffer
	Neomycin		neo-Forward		668			5'-GAACAAGATGGATTGCACGCAGGTTCTCCG								94℃;2min, (98℃; 10sec, 60℃; 5sec, 72℃; 1min)x32cycles, 72℃; 1min
	(F1 genotyping)		neo-Reverse					5'-GTAGCCAACGCTATGTCCTGATAG								TaKaRa Prime Star HS
	Neomycin		FIR-KO-F		670			5'-GTAGCCAACGCTATGTCCTGATAG								94℃;5min, (94℃; 30sec, 55℃; 30sec,72℃; 1min)x30cycles, 72℃; 5min
	(F1 genotyping)		FIR-KO-R					5'-GAACAAGATGGATTGCACGCAGGTTCTCCG								TaKaRa LA Taq® with GC Buffer
	GAPDH		GAPDH-Forward		307			5'-TGAACGGGAAGCTCACTGG								94℃;2min, (98℃; 10sec, 60℃; 5sec, 72℃; 1min)x35cycles, 72℃; 1min
	(F1 genotyping)		GAPDH-Reverse					5'-TCCACCACCCTGTTGCTGTA								TaKaRa Prime Star HS
	FIR genome		F1 (Foward)	F3-R1				5'-CGGTCAATAGAAATGCTCAC-3'							F3-R1	94℃; 5min, (94℃; 30sec, 57℃; 30sec ,72℃; 2min )X35cycles, 72℃; 5min
			F2 (Foward)	F2-R1	none(wild)/467(mutant)			5'-GCTGGACGTAAACTCCTCTT-3'							F2-R1	94℃; 2min, (94℃; 30sec, 56℃; 30sec ,72℃; 30sec )X35cycles, 72℃; 10min
			F3 (Foward)	F1-R1	239(wild)/2198(mutant)			5’-AGGGTGCTGCTTGGTTAATG-3’							F1-R1	94℃; 2min, (94℃; 30sec, 56℃; 30sec ,72℃; 30sec )X35cycles, 72℃; 10min
			R1(Reverse)					5’-CCCTCTCTTATCAAGGAGCT-3’								AccuPrime Taq DNA Polymerase High Fidelity
	5'-probe		Forward		354			5'-CCATAAATCTTCGCTGCTGCCTGAGAAATA								94℃; 2min, (94℃; 20sec, 60℃; 30sec , 72℃; 30sec )X35cycles, 72℃; 1min
	(Southern blot)		Reverse					5'-CCCAATTTAGCCCATTTACCTCCGCAGAAA								Invitrogen Platinum Taq
	3'-probe		Forward		472			5'-GACCAAGCTGACTAACCTCAATGT								94℃; 2min, (94℃; 20sec, 60℃; 30sec , 72℃; 30sec )X35cycles, 72℃; 1min
	(Southern blot)		Reverse					5'-CATGCTAAGCTCTCTGTTTCACC								Invitrogen Platinum Taq
	neomycin-probe		Forward		694			5'GAACAAGATGGATTGCACGCAGGTTCTCCG								94℃; 2min, (94℃; 20sec, 60℃; 30sec , 72℃; 1min )X35cycles, 72℃; 1min
	(Southern blot)		Reverse					5'-CGCCAAGCTCTTCAGCAATA								Invitrogen Platinum Taq
	Cre-loxP recombination		loxP_F1-Forward		2,711(wild)/4,542(mutant)	before cre		5'-AGTAGTGTTCAGGTGTCAAGCTCTC								94℃; 2min, (94℃; 20sec, 55℃; 30sec ,72℃; 5min )X35cycles, 72℃; 5min
			loxP_R2-Reverse		2,711(wild)/728(mutant)	after cre		5'-ACTACAGGCCTCTCTGACCATATCT								TaKaRa Prime Star HS
	Cre genome		Forward		500			5'-CGCGATTATCTTCTATATCTTCAGG								94℃; 2min, (94℃; 10sec, 64℃; 5sec , 72℃; 1min )X35cycles, 72℃; 1min
			Reverse					5'-AGGTAGTTATTCGGATCATCAGCTA								TaKaRa Prime Star HS
	Cre genome		WUSM-Cre 5’		408			5’-gcattaccggtcgatgcaacgagtgatgag								94℃;5min, (94℃; 30sec, 55℃; 30sec,72℃; 1min)x30cycles, 72℃; 5min
			WUSM-Cre 3’					5'-gagtgaacgaacctggtcgaaatcagtgcg								TaKaRa LA Taq® with GC Buffer
	p53 genome		LCB614(int-1)		1500(wild)/400(mutant)			5’-GTTATGCATCCATACAGTACA-3’								94℃; 5min, (94℃; 30sec, 57℃; 30sec ,72℃; 2min )X35cycles, 72℃; 5min
			LCB651(exon3)					5’-CAGGATATCTTCTGGAGGAAG-3’								TaKaRa LA Taq
B.	Targets (mouse mRNAs)		qRT-PCR Primers					Sequences								PCR conditions
	FIR (Puf60) mRNA		FIR-Forward (exon5)		316			5'-ATGGGCTTTGGAGATCCTCT-3'								95℃; 10min, (95℃; 10sec, 60℃; 10sec, 72℃; 13sec )X35cycles, 70℃; 15sec, 40℃; 30sec
			FIR-Reverse (exon8)					5'-GTCCAATGTTGCTGGGTCTT-3'								LigtCycler FastStart DNA Master SYBR Green Ⅰ
	FIR (Puf60) mRNA		S3 (Forwad Primer)		608 (PUF60)/557(FIR)			5'- AGACAGCGGAAGGAGCAAGA-3'								95℃ 10min, ( 95℃ 30sec, 56℃ 30sec, 72℃ 30sec) X 35cycle, 72℃ 10min
			A2 (Reverse Primer)		521(PUF60Δexon2)			5'-CTGTGCAGCTTCGGGGACCTCATA-3'								AmpliTaq Gold DNA Polymerase(Applied Biosystems)
					470(FIRΔexon2)
					381(Δ3)/284( Δ4 )
	HPRTmRNA		HPRT-Forward		161			5'-GCGTCGTGATTAGCGATGA-3'								95℃; 10min, (95℃; 10sec, 58℃; sec, 72℃; 7sec )X35cycles, 70℃; 15sec, 40℃; 30sec
			HPRT-Reverse					5'-ATGGCCTCCCATCTCCTT-3'								LigtCycler FastStart DNA Master SYBR Green Ⅰ
	c-myc mRNA		c-myc-Forward		215			5'-GTGCTGCATGAGGAGACAC-3'								95℃; 10min, (95℃; 10sec, 62℃; 15sec, 72℃; 9sec )X40cycles, 40℃; 30sec
			c-myc-Reverse					5'-GCGTAGTTGTGCTGGTAGGT-3'								LigtCycler FastStart DNA Master HybProbe
			c-myc-Probe 3'Label:Fluorescein (Probe)					5'-GCCTCTTCTCCACAGACACCACATCAACATCAATTTCT-3'-Fluorescein
			c-myc-Probe 5'Label:LCRed640 3'Label:Phosphorylated (Probe)					5'-LCRed640-CCTCATCTTCTTGCTCTTCTTCAGAGTCGC-3'-phosphorylation
	β-actin		βactin-Forward					5'-TGGAGAAAATCTGGCACCAC-3'								95℃ 10min, ( 95℃ 30sec, 56℃ 30sec, 72℃ 30sec) X 35cycle, 72℃ 10min
			βactin-Reverse					5'-AATGGTGATGACCTGGCCGT-3'								AmpliTaq Gold DNA Polymerase(Applied Biosystems)
C.	siRNA					Sequences					Size
	Name	Oligo Name		siRNA ID		Sequence:(5'-3')
	c-Myc	Hs_MYC__sense		SASI_Hs01_00222676		5'rCrGUrCrCrArArGrCrArGrArGrGrArGrCrArATT					21
		Hs_MYC_2676_anti-sense				5'UUrGrCUrCrCUrCUrGrCUUrGrGrArCrGTT					21
	TP53	Hs_TP53__sense		SASI_Hs02_00302766		5'rGrArGrGUUrGrGrCUrCUrGrArCUrGUrATT					21
		Hs_TP53_anti-sense				5'UrArCrArGUrCrArGrArGrCrCrArArCrCUrCTT					21
