# Supplementary material for: Haploinsufficiency of the c-myc transcriptional repressor FIR, as a dominant negative-alternative splicing model, promoted p53-dependent T-cell acute lymphoblastic leukemia progression by activating Notch1
Source: Oncotarget. 2014 Dec 31;6(7):5102–17. doi: 10.18632/oncotarget.3244 (PMC4467136; doi:10.18632/oncotarget.3244)
Supplement: Supplementary file 9 [file oncotarget-06-5102-s009.xlsx]

## Sheet: Supp Table 2
Table S6. Antibodies lists used in this study.
Primary antibodies for western blot	Company	Catalog#	Application
anti-c-Myc (9E10)	Santa Cruz Biotechnology Inc.(Santa Cruz,CA)	sc-40	WB,IP,IF,IHC,ELISA
anti-FBP	Gift from Dr D Levens		WB,IF,FC
anti-FIR (Total FIRs 6B4)	See Materials and Methods		WB,IF,FC
anti-FIR (Polyclonal E23)	Santa Cruz Biotechnology Inc.(Santa Cruz,CA)	sc-133583	WB,IP,ELISA
anti-cyclinE	Santa Cruz Biotechnology Inc.(Santa Cruz,CA)	sc-247	WB
anti-phospho Erk1/2	Cell signaling Technology Inc.(Danvers,MA)	#4370	WB,IP,IHC,IF,FC
anti-TFIIH/P89	Santa Cruz Biotechnology Inc.(Santa Cruz,CA)	sc-293	WB,IP,IF
phospho Ser62-Myc	Bio Academia(Osaka,Japan)	71-161	WB
phospho-MEK1/2	Santa Cruz Biotechnology Inc.(Santa Cruz,CA)	sc-81503	WB,IP
β-actin	Santa Cruz Biotechnology Inc.(Santa Cruz,CA)	sc-1615	WB,IP,IF,FC
FACS antibodies	Company	Catalog#	Application
PE anti-mouse Ly-6G/Ly-6C (Gr-1)	Biolegend	108407	FC
APC/Cy7 anti-mouse CD4	Biolegend	100525	FC
Pacific BlueTM anti-mouse CD45.2	Biolegend	109819	FC
APC/Cy7 anti-mouse CD8a	Biolegend	100713	FC
PE/Cy5 anti-mouse/human CD45R/B220	Biolegend	103209	FC
APC anti-mouse/human CD11b	Biolegend	101211	FC
APC anti-mouse CD4	Biolegend	100411	FC
PE anti-mouse CD8a	Biolegend	100707	FC
anti-c-Myc (9E10)	Santa Cruz Biotechnology Inc.(Santa Cruz,CA)	sc-40 FITC	WB,IP,IF,IHC,ELISA,FC
Secondary antibodies	Company		IF:immunofluorescence
α-rabbit/HRP	ECL (Amersham Pharmacia)		IP:immunoprecipitation
α-mouse /HRP	DAKO (Tokyo, Japan)		IB:immunoblotting
α-goat /HRP	Molecular Probes, Invitrogen (Tokyo, Japan)		WB:western blotting
			IHC:immunohistochemistry
			FC:Flow Cytometry
